# Supplementary material for: Resource Consumption and Remuneration Aspects in Navigated Screw Fixation Procedures with or without Additional Sacroplasty for Fragility Fractures of the Sacrum—A Prospective Clinical Study
Source: J Clin Med. 2022 Oct 18;11(20):6136. doi: 10.3390/jcm11206136 (PMC9605172; doi:10.3390/jcm11206136)
Supplement: Supplementary file 1 [file jcm-11-06136-s001.zip]

Archive with 1 entries (1 files):
- jcm-1888439-supplementary.pdf
